# Supplementary material for: Diagnostic Tools in the Detection of Physical Child Abuse: A Systematic Review
Source: Children (Basel). 2022 Aug 20;9(8):1257. doi: 10.3390/children9081257 (PMC9406450; doi:10.3390/children9081257)
Supplement: Supplementary file 1 [file children-09-01257-s001.zip]

Archive with 1 entries (1 files):
- children-1730881-supplementary.pdf
